# Supplementary material for: Techniques for analysing pattern formation in populations of stem cells and their progeny
Source: BMC Bioinformatics. 2011 Oct 12;12:396. doi: 10.1186/1471-2105-12-396 (PMC3252362; doi:10.1186/1471-2105-12-396)
Supplement: Additional file 1 — Simulation source code. Source code for simulations of pattern generation in populations of stem cells. [file 1471-2105-12-396-S1.ZIP]

Archive with 11 entries (9 files):
- stem-cell-patterns/
- stem-cell-patterns/src/
- stem-cell-patterns/src/diffuse_time.c
- stem-cell-patterns/src/juxt_param.c
- stem-cell-patterns/src/plot_cells.py
- stem-cell-patterns/src/pair.c
- stem-cell-patterns/src/Makefile
- stem-cell-patterns/src/plot_pcfs.py
- stem-cell-patterns/src/diffuse_param.c
- stem-cell-patterns/COPYING
- stem-cell-patterns/README
