# Supplementary material for: Techniques for analysing pattern formation in populations of stem cells and their progeny
Source: BMC Bioinformatics. 2011 Oct 12;12:396. doi: 10.1186/1471-2105-12-396 (PMC3252362; doi:10.1186/1471-2105-12-396)
Supplement: Additional file 1 — Simulation source code. Source code for simulations of pattern generation in populations of stem cells. [file 1471-2105-12-396-S1.ZIP › stem-cell-patterns/src/juxt_param.c]

/*
 * This file is part of stem-cell-patterns
 *
 * Copyright (C) 2010 John Fozard and the University of Nottingham
 *
 * This program is free software; you can redistribute it and/or modify
 * it under the terms of the GNU General Public License as published by
 * the Free Software Foundation; either version 3 of the License, or
 * (at your option) any later version.
 *
 * This program is distributed in the hope that it will be useful,
 * but WITHOUT ANY WARRANTY; without even the implied warranty of
 * MERCHANTABILITY or FITNESS FOR A PARTICULAR PURPOSE.  See the
 * GNU General Public License for more details.
 *
 * You should have received a copy of the GNU General Public License
 * along with this program; if not, write to the Free Software
 * Foundation, Inc., 51 Franklin St, Fifth Floor, Boston, MA  02110-1301 USA
 */

#include <string.h>
#include <math.h>
#include <stdlib.h>
#include <time.h>


#include "gsl/gsl_rng.h"
#include "gsl/gsl_randist.h"


#define REM(dividend, divisor) (((dividend) < 0) ? (divisor) - 1 - ((-((dividend) + 1)) % (divisor)) : (dividend) % (divisor))

static gsl_rng* gslrand;


static inline double rand_double()
{
  return gsl_rng_uniform_pos(gslrand);
}

static inline double randn()
{
  return gsl_ran_gaussian_ziggurat(gslrand,1.0);
}

static inline void rand_init()
{
  if(gslrand==0)
    {
      gslrand=gsl_rng_alloc(gsl_rng_taus);
      gsl_rng_set(gslrand, time(0));
    }
}


typedef struct list_st {
    struct list_st *next;
    int    idx;
} list;

const int N_box = 30;


const double L=120.0;
const double Lx=120.0;
const double Ly=120.0;

void forces(int M, double pos[][2], double dt,
            list* cell_list[N_box][N_box], double f[][2], double mu, double d[][2]);


void box_up(int M, double pos[][2], list cell_node[], 
            list* cell_list[N_box][N_box], int box[][2]);


void print_state(char* fname, int M, double pos[][2], double state[][2], double div_time[]);

void init_cells(int M, double pos[][2], double state[][2], double div_time[]);

void fast_move(int M, double pos[][2], double mu, double dt, int N_steps);
void change_states_juxt(int M, double pos[][2], double state[][2], double dt);
double bias(int i, int M, double pos[][2], double state[][2], list* cell_list[N_box][N_box], int box[][2]);

int nbs_slow(int i, int M, double pos[][2]);

int number_red(int M, double state[][2]);
double ave_stem(int M, double state[][2]);

double A = 5000.0;
double mu= 0.0;
double sens=1e-3;
double div_gamma=1.0;
double kappa=1.0;
double delta=0.0001;
double chi=5.0;

int main(int argc, char *argv[])
{

  if(argc>1 && (strcmp(argv[1],"-h")==0 || strcmp(argv[1],"--help")==0))
    {
      printf("\n\n"
	     "Simulations of differentiation in a monolayer of cells\n"
             "interacting via juxtacrine signalling\n\n" 
	     "Usage: juxt_param [prefix] [M_init] [sens] [lambda]\n\n"
	     "prefix   Prefix for output files: \n"
	     "          prefix.state - state of the cells at final time-point\n"
	     "            each line of prefix.state represents a single cell \n"
	     "            and is of the form\n"
             "            x_n  y_n  s_n  f_n\n"
             "          prefix.params - parameters for this realization\n"
	     "          prefix.dat - behaviour of the whole simulation over time\n"
	     "            each line is of the form\n"
	     "            #timestep  time  #(cells with f_n)>0  s_n\n"
	     "M_init   Number of cells\n"
	     "sens     Sensitivity parameter\n");
      exit(0);
    }


  const int M_max=20000;
  int M_init=3500;
  int M;
  double pos[M_max][2];
  double state[M_max][2];
  double div_time[M_max];

  const double dt=0.000002;
  
  const int N_iter=200;
  const int N_steps1=50;
  const int N_steps2=20;
  const int N_steps3=10;
  
  const int N_relax=1;

  char buf[1024];
  char prefix[512]="output";
  int iter,i1,i2;
  double t;
  switch(argc)
    {
    case 4:
      sens=strtod(argv[3],0);
    case 3:
      M_init=atoi(argv[2]);
    case 2:
      strcpy(prefix, argv[1]);
    case 1:  
    default:
      ;
    }

  M = M_init;
  t = 0.0;
  FILE *fp, *flog;
  sprintf(buf, "%s.dat", prefix);
  printf("%s\n",buf);
  flog=fopen(buf, "w");
  sprintf(buf, "%s.param", prefix); 
  fp=fopen(buf, "w");

  fprintf(fp, "M_init  %d\n", M_init);
  fprintf(fp, "L       %g\n", L);
  fprintf(fp, "A       %g\n", A);
  fprintf(fp, "sens    %g\n", sens);
  fprintf(fp, "delta   %g\n", delta);
  fprintf(fp, "mu      %g\n", mu);
  fprintf(fp, "kappa   %g\n", kappa);
  fclose(fp);
  rand_init();
  init_cells(M, pos, state, div_time);
  for(iter=0;iter<N_relax;++iter)
    {
      for(i2=0;i2<N_steps2;++i2)
	{
	  fast_move(M, pos, 0.0, dt, N_steps3);
	}
    }
  for(iter=1;iter<N_iter+1;++iter)
    {
      for(i1=0;i1<N_steps1;++i1)
	{
	  change_states_juxt(M, pos, state, N_steps3*N_steps2*dt);
	  t+=N_steps3*N_steps2*dt;
	}
      fprintf(flog,"%d %g %d %d %g\n",iter,t,M,number_red(M,state),ave_stem(M,state));
    }

  sprintf(buf, "%s.state", prefix); 
  print_state(buf, M, pos, state, div_time);
  fclose(flog);
}            

int number_red(int M, double state[][2])
{
  int res=0;
  int i;
  for(i=0;i<M;++i)
    if(state[i][1]>0.0) res++;
  return res;
}

double ave_stem(int M, double state[][2])
{
  double tot=0.0;
  int i;
  for(i=0;i<M;++i)
    tot+=state[i][0];
  return tot/M;
}


void change_states_juxt(int M, double pos[][2], double state[][2], double dt)
{

  int box[M][2];
  list* cell_list[N_box][N_box];
  list  cell_node[M];
  int i;
  box_up(M, pos, cell_node, cell_list, box);
  for(i=0;i<M;++i)
    {
      double ss=state[i][0];
      double ds=state[i][1];
      double B=bias(i,M,pos,state,cell_list,box);
      state[i][0]=ss*(1.0-kappa*dt);
      state[i][1]=ds+dt*(sens*B+chi*(0.5-ss)*ds-ds*ds*ds)+sqrt(2.0*delta*dt)*randn();
    }
}


int nbs_slow(int i, int M, double pos[][2])
{
  int j;
  double px=pos[i][0];
  double py=pos[i][1];
  int res=0;
  for(j=0;j<M;++j)
    {
      if(j!=i) 
	{
	  double dx=px-pos[j][0];
	  double dy=py-pos[j][1];
	  dx=dx-Lx*floor((dx/Lx)+0.5);
	  dy=dy-Ly*floor((dy/Ly)+0.5);
	  double r=sqrt(dx*dx+dy*dy);
	  if(r<3.0) res++;
	}
    
    }
  return res;
}


double bias(int i, int M, double pos[][2], double state[][2], list* cell_list[N_box][N_box], int box[][2])
{
  const int box_m=box[i][0];
  const int box_n=box[i][1];
  const double px=pos[i][0];
  const double py=pos[i][1];
  int dm, dn;
  list* node_j;
  int j;
  double B=0.0;
  for(dm=-1;dm<2;++dm)
    for(dn=-1;dn<2;++dn)
      {
	if(cell_list[REM(box_m+dm,N_box)][REM(box_n+dn,N_box)]!=0)
	  {
	    node_j=cell_list[REM(box_m+dm,N_box)][REM(box_n+dn,N_box)];
	    while(node_j!=0)
	      {
		j=node_j->idx;
		if(j!=i)
		  {
		    double dx=px-pos[j][0];
		    double dy=py-pos[j][1];
		    dx=dx-Lx*floor(dx*(1.0/Lx)+0.5);
		    dy=dy-Ly*floor(dy*(1.0/Ly)+0.5);
		    double r2=dx*dx+dy*dy;
		    if(r2<9.0) 
		      {
			double ds=state[j][1];
			double ds2=state[j][0];
			double r=sqrt(r2);
			B+=(2/r)*((ds>0)-(ds<0))*(1.0-ds2);
		      }
		  }
		node_j=node_j->next;
	      }
	  }
      } 
  return B;
}


void init_cells(int M, double pos[][2], double state[][2], double div_time[])
{
  int i;
  for(i=0;i<M;++i)
    {
      pos[i][0]=Lx*rand_double();
      pos[i][1]=Ly*rand_double();
      state[i][0]=1.0;
      state[i][1]=0.0;
      div_time[i]=-log(rand_double())/div_gamma;
    }
  for(i=0;i<M;++i)
    {
      pos[i][0]=pos[i][0]-floor(pos[i][0]/Lx)*Lx;
      pos[i][1]=pos[i][1]-floor(pos[i][1]/Ly)*Ly;
    } 
}


void print_state(char* fname, int M, double pos[][2], double state[][2], double div_time[])
{
  int i;
  FILE* fp;
  fp=fopen(fname, "w");
  for(i=0;i<M;++i)
    {
      fprintf(fp, "%g %g %g %g\n", pos[i][0], pos[i][1], state[i][0], state[i][1]);
    }
  fclose(fp);
}


void fast_move(int M, double pos[][2], double mu, double dt, int N_steps)
{
    int box[M][2];
    list* cell_list[N_box][N_box];
    list  cell_node[M];
    int i, step;
    double d0[M][2];
    double f0[M][2];
    box_up(M, pos, cell_node, cell_list, box);
    for(step=0; step<N_steps; ++step)
      {
        forces(M, pos, dt, cell_list, f0, mu, d0);
        for(i=0;i<M; ++i)
	  {
            pos[i][0]+=(f0[i][0]+d0[i][0]);
            pos[i][1]+=(f0[i][1]+d0[i][1]);
	  }
      }
  for(i=0;i<M;++i)
    {
      pos[i][0]-=floor(pos[i][0]*(1.0/Lx))*Lx;
      pos[i][1]-=floor(pos[i][1]*(1.0/Ly))*Ly;
    } 

}


void box_up(int M, double pos[][2], list cell_node[], list* cell_list[N_box][N_box], int box[][2])
{
    int i, j, box_i, box_j;
    const double h_box=L/N_box;
    /* Ensure all lists are empty to start with */
    for(i=0; i<N_box; ++i)
      for(j=0; j<N_box; ++j)
            cell_list[i][j]=NULL;
    /* Loop over all cells, and add the cell to the appropriate box's list */
   for(i=0; i<M; ++i)
    {
        box_i=REM((int) (pos[i][0]/h_box), N_box);
        box_j=REM((int) (pos[i][1]/h_box), N_box);
        cell_node[i].next=cell_list[box_i][box_j];
        cell_node[i].idx=i;
        cell_list[box_i][box_j]=&cell_node[i];
        box[i][0]=box_i;
        box[i][1]=box_j;
    }
}


void forces(int M, double pos[][2], double dt, list* cell_list[N_box][N_box], double f[][2], double mu, double d[][2])
{
    int i, j, dm, dn, box_m, box_n;
    double px, py;
    list *node_i, *node_j;
    for(i=0; i<M; ++i)
      {
	f[i][0]=0.0;
	f[i][1]=0.0;
      }
    for(box_m=0; box_m<N_box; box_m++)
      for(box_n=0; box_n<N_box; box_n++)
	{
	  if(cell_list[box_m][box_n]!=0)
	    {
	      for(dm=-1;dm<2;++dm)
		{
		  for(dn=-1;dn<2;++dn)
		    {
		      if(cell_list[REM(box_m+dm,N_box)][REM(box_n+dn,N_box)]!=0)
			{
			  node_i=cell_list[box_m][box_n];
			  while(node_i!=0)
			    {
			      i=node_i->idx;
			      px=pos[i][0];
			      py=pos[i][1];
			      /* Get first node in that box's cell list */
			      /* Loop over the box's cell list */
			      node_j=cell_list[REM(box_m+dm,N_box)][REM(box_n+dn,N_box)];
			      while(node_j!=0)
				{
				  j=node_j->idx;
				  if(j<i)        
				    {
				      double dx=px-pos[j][0];
				      double dy=py-pos[j][1];
				      dx=dx-Lx*floor(dx*(1.0/Lx)+0.5);
				      dy=dy-Ly*floor(dy*(1.0/Ly)+0.5);
				      double r2=dx*dx+dy*dy;
				      if(r2<9.0)
					{
					  double r=sqrt(r2);
					  double pre=dt*A/(r2*r2)*(2.0-r); 
					  f[i][0]+=pre*dx;
					  f[i][1]+=pre*dy;
					  f[j][0]-=pre*dx;
					  f[j][1]-=pre*dy;
					}
				    }
				  node_j=node_j->next;
				}
			      node_i=node_i->next;
			    }
			}
		    }
		}
	    }
	}
    double pre_d=sqrt(dt*mu);
    for(i=0; i<M; ++i)
      {
	d[i][0]=pre_d*randn();
	d[i][1]=pre_d*randn();
      }
}
