# Supplementary material for: Techniques for analysing pattern formation in populations of stem cells and their progeny
Source: BMC Bioinformatics. 2011 Oct 12;12:396. doi: 10.1186/1471-2105-12-396 (PMC3252362; doi:10.1186/1471-2105-12-396)
Supplement: Additional file 1 — Simulation source code. Source code for simulations of pattern generation in populations of stem cells. [file 1471-2105-12-396-S1.ZIP › stem-cell-patterns/src/plot_cells.py]

#!/usr/bin/python

""" 
Program to plot spatial patterns of cell fate generated by simulations
(diffuse_param, juxt_param or diffuse_time)

Usage: python plot_cells.py infile [outfile]
       where the input file is a .state file generated by simulations
       outfile is a picture file to write generated plot to.
       If outfile is not present, plots to window.

       e.g.
       python plot_cells.py output.state cells.png
       where output.state is the ouput from a simulation
"""

__author__ = "John Fozard"
__copyright__ = "Copyright 2010, John Fozard and the University of Nottingham"
__credits__ = ["John Fozard"]
__license__ = "GPLv3 or later"
__version__ = "1.0"


import sys
import numpy as np
import matplotlib
import csv
import math
import string
import pylab
import colorsys
import matplotlib.pyplot as plt
from matplotlib.patches import Circle


def main():  
    cdict = {'red': ((0.0, 0.0, 0.0),
                     (1.0, 1.0, 1.0)),
            'green': ((0.0, 1.0, 1.0),
                      (1.0, 0.0, 0.0)),
            'blue': ((0.0, 0.0, 0.0),
                     (1.0, 0.0, 0.0))}
    my_cmap = matplotlib.colors.LinearSegmentedColormap('my_colormap',cdict,256)
    L = 120
    fig=plt.figure(1,figsize=(8,8),facecolor='w')
    ax=fig.add_axes([0, 0, 1, 1], frameon=False)
    ax.set_axis_off()    
    fig.canvas.set_window_title(sys.argv[1]) 
    state=read_array(sys.argv[1])
#    fields=read_array(sys.argv[1]+'.fields')
#    img=fields[:,2]-fields[:,3]
#    r=max(abs(fields[:,2]-fields[:,3]))
#    N=int(math.sqrt(img.shape[0]))
#    img2=img.reshape( (N,N) ).transpose()
#    plt.imshow(img2,extent=[0, L, 0, L],origin='lower',vmin=-r,vmax=r,cmap=my_cmap)
    plt.axis([0, L, 0, L])
    ax=fig.gca()
    for c in state:
        col=colorsys.hls_to_rgb((1-math.tanh(2*c[3]))/6,0.5+0.5*c[2],1)
        e=Circle((c[0],c[1]),radius=0.8,lw=0,facecolor=col,edgecolor='k')
        ax.add_patch(e)    
    if len(sys.argv)>2:
        plt.savefig(sys.argv[2],dpi=50)
    else:
        plt.show()

def read_array(filename):
    """ Read a file with an arbitrary number of columns.
        The type of data in each column is arbitrary
        It will be cast to the given dtype at runtime
    """
    data=[]
    for line in open(filename, 'r'):
        if line.strip():
            row = line.strip().split()
            data.append(map(float, row))
    return np.array(data, dtype=float)

if __name__ == "__main__":
    if(len(sys.argv)<2):
        print __doc__
        quit()
    main()
