# Supplementary material for: Techniques for analysing pattern formation in populations of stem cells and their progeny
Source: BMC Bioinformatics. 2011 Oct 12;12:396. doi: 10.1186/1471-2105-12-396 (PMC3252362; doi:10.1186/1471-2105-12-396)
Supplement: Additional file 1 — Simulation source code. Source code for simulations of pattern generation in populations of stem cells. [file 1471-2105-12-396-S1.ZIP › stem-cell-patterns/src/pair.c]

/*
 * This file is part of stem-cell-patterns
 *
 * Copyright (C) 2010 John Fozard and the University of Nottingham
 *
 * This program is free software; you can redistribute it and/or modify
 * it under the terms of the GNU General Public License as published by
 * the Free Software Foundation; either version 3 of the License, or
 * (at your option) any later version.
 *
 * This program is distributed in the hope that it will be useful,
 * but WITHOUT ANY WARRANTY; without even the implied warranty of
 * MERCHANTABILITY or FITNESS FOR A PARTICULAR PURPOSE.  See the
 * GNU General Public License for more details.
 *
 * You should have received a copy of the GNU General Public License
 * along with this program; if not, write to the Free Software
 * Foundation, Inc., 51 Franklin St, Fifth Floor, Boston, MA  02110-1301 USA
 */

#include <stdlib.h>
#include <stdio.h>
#include <math.h>
#include <string.h>

#define M_PI 3.14159265358979323846264338327

#define MIN(X,Y) (((X) < (Y)) ? (X) : (Y))

double L;

const int M_max=100000;
const int N_max=1000;

void pair_corr(int M, double pos[][2], double state[][2], int N, double h, double corr1[], double corr2[], double corr3[], double corr4[], double* mu_red, double* mu_green);

int  load_state(char* fname, double pos[][2], double state[][2])
{
  int i=0;
  FILE* fp;
  char buf[255];
  fp=fopen(fname, "r");
  while(!feof(fp) && i < M_max)
    {
      fscanf(fp, "%lg %lg %lg %lg", &pos[i][0], &pos[i][1], &state[i][0], &state[i][1]);
      fgets(buf,  255, fp);
      i++;
     }
  fclose(fp);
  return i-1;
}

void pair_corr(int M, double pos[][2], double state[][2], int N, double h, double corr1[], double corr2[], double corr3[], double corr4[], double* mu_red, double* mu_green)
{
  int i, j;
  int M_red=0, M_green=0;
  double px, py;
  for(i=0;i<N;i++)
    {
      corr1[i]=corr2[i]=corr3[i]=corr4[i]=0.0;
    }
  for(i=0;i<M;i++)
    {
      if(state[i][1]>0.0)
	M_red++;
      else
	M_green++;
    }
  *mu_red=(M_red/L/L);
  *mu_green=(M_green/L/L);
  for(i=0;i<M;i++)
    {
      px=pos[i][0];
      py=pos[i][1];
      if(state[i][1]>0.0)
	{
	  for(j=0;j<M;j++)
	    {
	      if(j==i) continue;
	      if(state[j][1]>0.0)
		{
		  double dx=px-pos[j][0];
		  double dy=py-pos[j][1];
		  dx=dx-L*floor((dx/L)+0.5);
		  dy=dy-L*floor((dy/L)+0.5);
		  double dist=sqrt(dx*dx+dy*dy);
		  int idx=((int) (dist/h))+1;
		  if(idx<N) 
		    corr1[idx]+=1.0;
		}
	      else
		{
		  double dx=px-pos[j][0];
		  double dy=py-pos[j][1];
		  dx=dx-L*floor((dx/L)+0.5);
		  dy=dy-L*floor((dy/L)+0.5);
		  double dist=sqrt(dx*dx+dy*dy);
		  int idx=((int) (dist/h))+1;
		  if(idx<N) 
		    corr2[idx]+=1.0;
		}
	    }
        }
      else
	{
	  for(j=0;j<M;j++)
	    {
	      if(j==i) continue;
	      if(state[j][1]>0.0)
		{
		  double dx=px-pos[j][0];
		  double dy=py-pos[j][1];
		  dx=dx-L*floor((dx/L)+0.5);
		  dy=dy-L*floor((dy/L)+0.5);
		  double dist=sqrt(dx*dx+dy*dy);
		  int idx=((int) (dist/h))+1;
		  if(idx<N) 
		    corr3[idx]+=1.0;
		}
	      else
		{
		  double dx=px-pos[j][0];
		  double dy=py-pos[j][1];
		  dx=dx-L*floor((dx/L)+0.5);
		  dy=dy-L*floor((dy/L)+0.5);
		  double dist=sqrt(dx*dx+dy*dy);
		  int idx=((int) (dist/h))+1;
		  if(idx<N) 
		    corr4[idx]+=1.0;
		}
	    }
	}
    }
  for(i=0;i<N;i++) {
    if(M_red>0) {
    corr1[i]=corr1[i]/(M_PI*(h*h)*(2.0*i-1.0))/L/L;
    corr2[i]=corr2[i]/(M_PI*(h*h)*(2.0*i-1.0))/L/L;
    }
    if(M_green>0) {
    corr3[i]=corr3[i]/(M_PI*(h*h)*(2.0*i-1.0))/L/L;
    corr4[i]=corr4[i]/(M_PI*(h*h)*(2.0*i-1.0))/L/L;
    }
  }
}


int main(int argc, char **argv)
{
  if(argc<2 || (argc>1 && ((strcmp(argv[1],"-h")==0 || strcmp(argv[1],"--help")==0))))
    {
      printf("\n\n"
	     "Calculation of sums required for pair correlation functions\n\n"
	     "Usage: pair output.state \n\n"
	     "output.state       simulation output file\n" 
	     "                   (from juxt_param, diffuse_param, diffuse_time)\n\n"
	     "Output to stdout\n"
	     "Input file for plot_pcf.py\n"
	     "Typical usage:"
	     "./pair output.state > output.rdf\n\n"
	     "[then python plot_pcf.py output.rdf output.rdf.png]\n\n"
	     "Note that the R package spatstat provides functions for\n"
	     "calculating pcfs which are preferred for normal usage\n");
      exit(0);
    }

  double pos[M_max][2];
  double state[M_max][2];
  int M;
  int i;
  const double h=2;
  int N;
  double corr1[N_max], corr2[N_max], corr3[N_max], corr4[N_max];
  double mu_red, mu_green;
  L=120.0;
  N=(int)ceil(L/h/2.0);
  M=load_state(argv[1],pos,state);
  pair_corr(MIN(M,M_max), pos, state, N, h, corr1, corr2, corr3, corr4, &mu_red, &mu_green);
  for(i=0;i<N;i++)
    {
      printf("%d %g %g %g %g %g %g %g\n", i, (i*h), corr1[i], corr2[i], corr3[i], corr4[i], mu_red, mu_green);
    }
  exit(0);
}
