# Supplementary material for: Techniques for analysing pattern formation in populations of stem cells and their progeny
Source: BMC Bioinformatics. 2011 Oct 12;12:396. doi: 10.1186/1471-2105-12-396 (PMC3252362; doi:10.1186/1471-2105-12-396)
Supplement: Additional file 1 — Simulation source code. Source code for simulations of pattern generation in populations of stem cells. [file 1471-2105-12-396-S1.ZIP › stem-cell-patterns/src/Makefile]

SHELL=/bin/sh

.SUFFIXES: .c

CC=c99
CCFLAGS= -O3 

LINK=c99
LFLAGS= -lgsl -lgslcblas -lm


all: juxt_param diffuse_param diffuse_time pair


juxt_param: juxt_param.o
	$(LINK) $(LFLAGS) -o juxt_param juxt_param.o

diffuse_param: diffuse_param.o
	$(LINK) $(LFLAGS) -o diffuse_param diffuse_param.o

diffuse_time: diffuse_time.o
	$(LINK) $(LFLAGS) -o diffuse_time diffuse_time.o

pair: pair.o
	$(LINK) $(LFLAGS) -o pair pair.o

.c.o: ; $(CC) $(CCFLAGS) -c $*.c -o $*.o
