# Supplementary material for: Techniques for analysing pattern formation in populations of stem cells and their progeny
Source: BMC Bioinformatics. 2011 Oct 12;12:396. doi: 10.1186/1471-2105-12-396 (PMC3252362; doi:10.1186/1471-2105-12-396)
Supplement: Additional file 1 — Simulation source code. Source code for simulations of pattern generation in populations of stem cells. [file 1471-2105-12-396-S1.ZIP › stem-cell-patterns/src/plot_pcfs.py]

#!/usr/bin/python

"""
Python script to plot pair correlation functions, using the output of pair.c

Usage: python input_pcf_file [output_image]
where input_pcf_file is the output from pair
      output_image is image file to save plot to
                   (if absent, plots to window)

e.g. ./pair output.state > output.pcf
     python plot_pcfs.py output.pcf output.pcf.png
"""

__author__ = "John Fozard"
__copyright__ = "Copyright 2010, John Fozard and the University of Nottingham"
__credits__ = ["John Fozard"]
__license__ = "GPLv3 or later"
__version__ = "1.0"

import sys
import numpy as np
import matplotlib
import csv
import string
import pylab
import matplotlib.pyplot as plt


def main():
    calc_is=True
    plt.hold(True)
    argc=len(sys.argv)
    data=read_array(sys.argv[1])
    N=np.size(data,0)
    r=data[:,1]
    base=sys.argv[1]
    fn_in=base 
    data=read_array(fn_in)
    gRR=data[:-1,2]
    gRG=data[:-1,3]
    gGR=data[:-1,4]
    gGG=data[:-1,5]
    rhoR=data[1,6]
    rhoG=data[1,7]
    d_all=(rhoR+rhoG)*(rhoR+rhoG)
    d_same=rhoR*rhoR+rhoG*rhoG
    d_diff=rhoR*rhoG
    rmid=(r[:-1]+r[1:])/2
    g=(gRR+gRG+gGR+gGG)/d_all
    gS=(gRR+gGG)/d_same
    gX=(gRG)/d_diff

    plt.plot(rmid,g,'k-', label='g(r)', linewidth=4)
    plt.plot(rmid,gS,'k--', label='g_S(r)', linewidth=4)
    plt.xlabel('r')
    plt.xticks([0, 60])
    plt.yticks([0, 1, 2])
    plt.axis([0, 60, 0, 2])
    plt.subplots_adjust(left=0.125,bottom=0.2, right=0.95, top=0.95)
    if calc_is:
        i_array=np.where(g-gS>0)[0]
        i_diff=max(abs(g-gS))
        if len(i_array)>0 and i_diff>0.02:
            f=i_array[0]
            if(f)>0:
                y2=g[f]-gS[f]
                y1=g[f-1]-gS[f-1]
                x2=rmid[f]
                x1=rmid[f-1]
                isect=(x1*y2-x2*y1)/(y2-y1)
                plt.text(45, 0.2, ("%i"%int(isect)))
                print isect
    
##    import matplotlib.font_manager
##    leg_prop = matplotlib.font_manager.FontProperties(size=leg=

    leg=plt.legend(ncol=2)
    #leg = plt.gca().get_legend()
    ltext  = leg.get_texts()  # all the text.Text instance in the legend
    llines = leg.get_lines()  # all the lines.Line2D instance in the legend
    #plt.setp(ltext, fontsize=16)    # the legend text fontsize
    plt.setp(llines, linewidth=4)      # the legend linewidth
    leg.draw_frame(False)

    if len(sys.argv)>2:
        print 'of:', sys.argv[2]
        plt.savefig(sys.argv[2])
    else:
        plt.show()

def read_array(filename):
    """ Read a file with an arbitrary number of columns.
        The type of data in each column is arbitrary
        It will be cast to the given dtype at runtime
    """
    data=[]
    for line in open(filename, 'r'):
        row = line.strip().split()
        data.append(map(float, row))
    return np.array(data, dtype=float)

if __name__ == "__main__":
    if(len(sys.argv)<2):
        print __doc__
        quit()
    main()
