# Supplementary material for: Techniques for analysing pattern formation in populations of stem cells and their progeny
Source: BMC Bioinformatics. 2011 Oct 12;12:396. doi: 10.1186/1471-2105-12-396 (PMC3252362; doi:10.1186/1471-2105-12-396)
Supplement: Additional file 1 — Simulation source code. Source code for simulations of pattern generation in populations of stem cells. [file 1471-2105-12-396-S1.ZIP › stem-cell-patterns/README]

Stem-cell-patterns
John Fozard 2010

Developed on FC12 and Ubuntu 10.10, with matplotlib 0.99.1.1

Requires a C99 compiler (e.g. gcc 4.4.4)

Requires the GSL libraries (for random number generation)
e.g. on Ubuntu:  sudo apt-get install libgsl0-dev
     on Fedora:  sudo yum install gsl-devel

and Python 2.6 with numpy and matplotlib
(for graphical plotting)


Usage (under linux)

cd src
make


diffuse_param:  performs simulations where cells interact through 
	        diffusible signalling

juxt_param:     performs simulations where cells interact through
	        juxtacrine signalling

diffuse_time:   performs simulations as diffuse_param, but with output at
	        intermediate times

pair:           calculates pair correlation functions

plot_cells.py:  graphical display of spatial pattern of differentiation 

plot_pcfs.py:   graphical display of PCFS 9requires output of pair)


Typical usage

cd src
./diffuse_param output_diffuse 3000 15.0 20.0
    (Diffusible signalling, 3000 cells, sensitivity parameter 15.0,
     morphogen decay rate 20.0)
./pair output_diffuse.state >output_diffuse.pcf
python plot_cells.py output_diffuse.state
python plot_pcfs.py output_diffuse.pcf
